# Supplementary material for: Calorie Restriction Suppresses Premature Ageing in Pro-Apoptotic Yeast Mutants Through an Autophagy-Independent Mechanism
Source: Int J Mol Sci. 2026 Jan 1;27(1):464. doi: 10.3390/ijms27010464 (PMC12786662; doi:10.3390/ijms27010464)
Supplement: Supplementary file 1 [file ijms-27-00464-s001.zip]

Archive with 1 entries (1 files):
- ijms-3995341-supplementary.pdf
